# Supplementary material for: Dioscorea nipponica Makino Rhizome Extract and Its Active Compound Dioscin Protect against Neuroinflammation and Scopolamine-Induced Memory Deficits
Source: Int J Mol Sci. 2022 Sep 1;23(17):9923. doi: 10.3390/ijms23179923 (PMC9456145; doi:10.3390/ijms23179923)
Supplement: Supplementary file 1 [file ijms-23-09923-s001.zip]

Archive with 1 entries (1 files):
- ijms-1823621-supplementary.PDF
